# Supplementary material for: ZnO Nanostructures Doped with Various Chloride Ion Concentrations for Efficient Photocatalytic Degradation of Methylene Blue in Alkaline and Acidic Media
Source: Molecules. 2022 Dec 9;27(24):8726. doi: 10.3390/molecules27248726 (PMC9781204; doi:10.3390/molecules27248726)
Supplement: Supplementary file 1 [file molecules-27-08726-s001.zip]

Archive with 1 entries (1 files):
- molecules-2047900-supplementary.pdf
